# Supplementary material for: A modular and optimized single marker system for generating Trypanosoma brucei cell lines expressing T7 RNA polymerase and the tetracycline repressor
Source: Open Biol. 2012 Feb;2(2):110037. doi: 10.1098/rsob.110037 (PMC3352093; doi:10.1098/rsob.110037)
Supplement: Supplemental File 1 [file rsob110037-s1.txt]

>pSmOx
TGTGTTTATAATATCGTTCTTTTTTATATCAGTGTAACGATTGCTCACACTTATTTAGGATCAAATTTCACTTACTTTCAAATTTGTGTTGTAACAATATAGAAAGGAAAAGCAAGTCATTCAAGCATGATAAGGAACCTTCAGCAGCGCCACTGCGTTAACTTCCACTCAACATAATAAAATAATAAAGATATTTGAATTTAAAATAAACTTACCTTTCAAAAATCGCAGAAAAACACTTGAACGGAACGAAAAAATAAAAAAAACATGCCATCACCATATCAACAACATCACCAGAAAAAAATAAAATAAAACCTTATTTAAGGACGAAAAGTAGATACCTATCATTAAACAAAATAAAAAAATCTATCAACATATAACATAACATAAGAAATAAAACAATAACTATAATAGAACAATCACAAATATTATTGAATCTCTCCCTCTCCATATATATATATATATATACCTTCGCACCATGTGTAGGTTTTCATTTATGTTCTTTCTTTCTTTCTTTTGTGAATTTGTTTTCTGTCTCAAATGTTTTTAATTCGCTTGGGACCTATGTTTTTCTTGTTTTTTTGCTCACCCTTTGTGTAGGAGGCACCCTGTCACGTCTGTGGTTGCGTGTATGCCTTCCTTCCCCTTATTCGCTTCTTCCTGTCGTGTCACACCTCTTTCTCTCTCTCCCTTTCCGCCTTTTCTTTCAATCTTGTTTTCTCGACCAGCCCTACTAGAGGAGAAAGAATAGTAACCCTTTCATCAAAGAAAATAGTTCAAACGAATTACTAGTATGCGCGGCCACAAGCGCTCGCGCGAGTTCTCTGACATCGAGCTGGCCGCGATCCCGTTCAACACGCTGGCGGACCACTACGGCGAGCGCCTCGCGAGAGAGCAGCTGGCGCTGGAACATGAGAGCTACGAGATGGGCGAGGCCCGCTTCCGCAAGATGTTTGAGCGGCAGCTGAAGGCGGGCGAGGTGGCGGACAACGCGGCGGCGAAGCCGCTGATTACCACGCTGCTGCCAAAGATGATCGCGCGCATCAACGACTGGTTCGAGGAGGTGAAGGCGAAGCGCGGAAAGCGTCCGACGGCGTTCCAGTTCCTGCAGGAGATTAAGCCGGAGGCGGTGGCCTACATCACGATCAAGACGACCCTGGCTTGCCTCACCTCGGCCGACAACACTACTGTCCAGGCGGTGGCCTCGGCGATTGGCCGTGCGATTGAGGACGAGGCGCGGTTCGGCCGCATCCGCGACCTGGAGGCGAAGCACTTCAAGAAGAACGTGGAGGAGCAACTGAACAAGCGAGTGGGCCACGTGTACAAGAAGGCGTTCATGCAGGTCGTGGAGGCGGACATGCTGAGCAAAGGCCTGCTGGGCGGCGAGGCGTGGTCATCGTGGCACAAGGAGGACAGCATCCACGTTGGCGTCCGCTGCATCGAGATGCTGATCGAGTCGACGGGCATGGTGTCTCTGCACCGTCAGAACGCCGGCGTGGTGGGTCAGGACAGCGAGACGATCGAGCTGGCGCCGGAGTACGCAGAGGCGATCGCGACCCGTGCCGGCGCGCTGGCGGGCATCAGCCCGATGTTCCAGCCGTGCGTTGTGCCGCCGAAGCCTTGGACTGGCATCACCGGCGGGGGCTACTGGGCGAACGGTCGCCGCCCGCTGGCGCTGGTGCGTACGCACTCCAAAAAGGCGCTGATGCGCTACGAGGACGTGTACATGCCAGAGGTGTACAAGGCGATCAACATCGCGCAGAACACCGCGTGGAAGATCAACAAGAAGGTGCTGGCGGTGGCGAACGTAATCACGAAGTGGAAGCACTGTCCGGTGGAGGATATCCCGGCGATCGAGCGTGAGGAGCTGCCGATGAAGCCGGAGGACATCGACATGAACCCGGAGGCGCTGACCGCCTGGAAGCGCGCCGCGGCTGCGGTGTACCGCAAGGACCGCGCGCGGAAGTCGCGCCGCATCTCCCTGGAGTTCATGCTCGAGCAGGCGAATAAATTCGCGAACCACAAGGCCATTTGGTTTCCCTATAACATGGACTGGCGCGGTCGCGTGTACGCGGTCTCGATGTTCAACCCGCAGGGCAACGACATGACCAAGGGCCTGCTTACGCTGGCGAAGGGCAAGCCGATCGGCAAGGAGGGCTACTACTGGCTCAAGATCCACGGTGCGAACTGCGCGGGCGTGGACAAGGTGCCGTTCCCGGAGAGGATCAAGTTCATTGAGGAGAACCACGAGAATATCATGGCGTGCGCGAAGAGCCCGCTGGAGAACACCTGGTGGGCGGAGCAGGACAGCCCTTTCTGCTTCCTGGCGTTCTGCTTCGAGTACGCCGGCGTGCAGCACCACGGCCTCTCCTACAACTGCTCCCTGCCACTGGCGTTCGATGGGTCCTGCTCTGGCATCCAGCACTTCTCTGCGATGCTGCGTGACGAGGTGGGTGGCCGCGCAGTGAACCTGCTGCCGAGCGAGACGGTGCAGGATATCTACGGCATCGTGGCGAAGAAGGTGAACGAGATCCTGCAGGCGGACGCGATCAATGGCACGGACAACGAGGTGGTGACGGTGACCGACGAGAACACCGGCGAGATCTCCGAAAAGGTCAAGCTGGGCACGAAGGCGCTGGCGGGTCAGTGGCTCGCGCACGGCGTGACCCGCTCGGTAACGAAGCGCTCGGTGATGACGCTGGCGTACGGCTCGAAGGAGTTCGGCTTCCGCCAGCAGGTGCTCGAGGACACGATCCAGCCGGCGATCGACAGCGGTAAGGGCCCCATGTTCACGCAGCCGAACCAGGCGGCGGGCTACATGGCGAAGCTGATCTGGGAGTCGGTTAGCGTCACGGTGGTGGCGGCGGTCGAGGCGATGAACTGGCTCAAGAGCGCGGCCAAGCTGCTGGCGGCGGAGGTAAAGGACAAGAAGACCGGCGAGATCCTGCGCAAGCGCTGCGCGGTGCACTGGGTGACGCCGGACGGCTTCCCCGTGTGGCAGGAGTACAAGAAGCCGATCCAGACGCGCCTGAATCTGATGTTCCTCGGCCAGTTCCGCCTGCAGCCGACGATCAACACCAACAAGGACAGCGAGATTGATGCGCACAAGCAAGAGTCGGGCATCGCACCGAACTTCGTGCACAGCCAGGACGGCTCCCACCTTCGCAAGACGGTGGTCTGGGCGCACGAGAAATACGGCATCGAGTCTTTCGCACTTATCCACGACTCTTTCGGCACGATCCCCGCGGACGCAGCCAACCTGTTTAAGGCGGTGCGCGAGACGATGGTGGATACGTACGAGAGCTGCGACGTGCTTGCGGACTTTTACGACCAGTTCGCCGACCAGCTGCACGAGTCTCAGCTGGACAAGATGCCTGCCCTCCCGGCCAAGGGCAACCTGAACCTTCGCGACATCCTCGAGTCTGACTTCGCGTTCGCGTAAGGATCCCGCTGCGCTTAAGTGTCTTTCATTATAATCAATGTATAACCTTTATGTAGTATTTCAATCTATGCCGCTGTGTACGTGCACTGCGGTGCCTATCCTTCGGCATTAGAGAGTCACTGTTTGTGTAGATCGTAGCTGCATGTCTGACATCTGGTTCATTAGTGCCGTTTTGAGTCTGCACTGTTGTGCAACTTGATATGCATCACTGCACACCAACCGTGTGTTTCCTCCTTTGGGTGCACCCTTTAATCCTTGTTTTCTCCTTTTTTGTCTCTTTCCCCCTCGAAAAGGTGTCAAACTACTGCCGCATAAACTACGGTTATCCCAAATTTAAGAGAAAGCAATAAAGCATCAGAATTCATGACCGAGTACAAGCCCACGGTGCGCCTCGCCACCCGCGACGACGTCCCCCGGGCCGTACGCACCCTCGCCGCCGCGTTCGCCGACTACCCCGCCACGCGCCACACCGTCGACCCGGACCGCCACATCGAGCGGGTCACCGAGCTGCAAGAACTCTTCCTCACGCGCGTCGGGCTCGACATCGGCAAGGTGTGGGTCGCGGACGACGGCGCCGCGGTGGCGGTCTGGACCACGCCGGAGAGCGTCGAAGCGGGGGCGGTGTTCGCCGAGATCGGCCCGCGCATGGCCGAGTTGAGCGGTTCCCGGCTGGCCGCGCAGCAACAGATGGAAGGCCTCCTGGCGCCGCACCGGCCCAAGGAGCCCGCGTGGTTCCTGGCCACCGTCGGCGTCTCGCCCGACCACCAGGGCAAGGGTCTGGGCAGCGCCGTCGTGCTCCCCGGAGTGGAGGCGGCCGAGCGCGCCGGGGTGCCCGCCTTCCTGGAGACCTCCGCGCCCCGCAACCTCCCCTTCTACGAGCGGCTCGGCTTCACCGTCACCGCCGACGTCGAGGTGCCCGAAGGACCGCGCACCTGGTGCATGACCCGCAAGCCCGGTGCCTAACCATGGCGCTGCGCTTAAGTGTCTTTCATTATAATCAATGTATAACCTTTATGTAGTATTTCAATCTATGCCGCTGTGTACGTGCACTGCGGTGCCTATCCTTCGGCATTAGAGAGTCACTGTTTGTGTAGATCGTAGCTGCATGTCTGACATCTGGTTCATTAGTGCCGTTTTGAGTCTGCACTGTTGTGCAACTTGATATGCATCACTGCACACCAACCGTGTGTTTCCTCCTTTGGGTGCACCCTTTAATCCTTGTCTTCTCCTTTTTTGTCTCTTTCCCCCTCGAAAAGGTGTCAAACTACTGCCGCATAAACTACGGTTATCCCAAATTTAAGAGAAAGCAATAAAGCATCACCTAGGGATAACAGGGTAATGCATGCAAGCTAGGATGCGCGGCCACAAGCGCTCCAGGGAGCGCCTGGACAAGAGCAAGGTCATTAACAGCGCGCTCGAGCTGCTCAACGAGGTGGGCATTGAGGGTCTCACCACGCGCAAGCTCGCGCAGAAGCTCGGCGTCGAGCAGCCCACGCTCTACTGGCACGTGAAGAACAAGCGCGCGCTCCTCGACGCGCTGGCGATCGAGATGCTGGATCGCCACCACACCCACTTTTGCCCCCTCGAGGGTGAGAGCTGGCAGGACTTTCTCCGCAACAACGCGAAGAGCTTTCGCTGCGCCCTGCTCAGCCACCGCGACGGCGCCAAGGTGCACCTGGGTACCCGCCCGACGGAGAAGCAGTACGAGACGCTCGAGAACCAGCTGGCGTTCCTCTGCCAGCAGGGCTTTTCGCTGGAGAACGCCCTGTACGCCCTGTCGGCGGTCGGTCACTTCACCCTCGGTTGCGTCCTGGAGGACCAGGAGCACCAGGTGGCCAAGGAGGAGCGCGAGACCCCGACCACCGACAGCATGCCCCCCCTCCTCCGCCAGGCGATTGAGCTGTTCGATCACCAGGGTGCCGAGCCGGCGTTCCTGTTCGGCCTGGAGCTGATTATTTGCGGTCTGGAGAAGCAGCTCAAGTGCGAGTCGGGTTCGTAAGCTAGCAATCTCTCCCTCTCCATATATATATATATATATACCTTCGCACCATGTGTAGGTTTTCATTTATGTTCTTTCTTTCTTTTTTTTGTGAATTTGTTTTCTGTCTCAAATGTTTTTAATTCGCTTGGGACCTATGTTTTTCTTGTTTTTTTGCTCACCCTTTGTGTAGGAGGCATCCTGTCACGTCTGTGGTTGCGTGTATGCCTTCCTTCCCCTTATTCGCTTCTTCCTGTCGTGTCACACCTCTTTCTCTCTCTCCCTTTCCGCCTTTTCTTTCAATCTTGTTTTCTCGACCAGTCCTACTAGAGGAGAAAGAATAGTAACCCTTTCATCAAAGAAAATAGTTCAAACGAATTAAGCTTCGCCGGCGCCACAGGTGCGGTTGCTGGCGCCTATATCGCCGACATCACCGATGGGGAAGATCGGGCTCGCCACTTCGGGCTCATGAGCGCTTGTTTCGGCGTGGGTATGGTGGCAGGCCCCGTGGCCGGGGGACTGTTGGGCGCCATCTCCTTGCACCATTCCTTGCGGCGGCGGTGCTCAACGGCCTCAACCTACTACTGGGCTGCTTCCTAATGCAGGAGTCGCATAAGGGAGAGCGTCGAATGGTGCACTCTCAGTACAATCTGCTCTGATGCCGCATAGTTAAGCCAGCCCCGACACCCGCCAACACCCGCTGACGCGCCCTGACGGGCTTGTCTGCTCCCGGCATCCGCTTACAGACAAGCTGTGACCGTCTCCGGGAGCTGCATGTGTCAGAGGTTTTCACCGTCATCACCGAAACGCGCGAGACGAAAGGGCCTCGTGATACGCCTATTTTTATAGGTTAATGTCATGATAATAATGGTTTCTTAGACGTCAGGTGGCACTTTTCGGGGAAATGTGCGCGGAACCCCTATTTGTTTATTTTTCTAAATACATTCAAATATGTATCCGCTCATGAGACAATAACCCTGATAAATGCTTCAATAATATTGAAAAAGGAAGAGTATGAGTATTCAACATTTCCGTGTCGCCCTTATTCCCTTTTTTGCGGCATTTTGCCTTCCTGTTTTTGCTCACCCAGAAACGCTGGTGAAAGTAAAAGATGCTGAAGATCAGTTGGGTGCACGAGTGGGTTACATCGAACTGGATCTCAACAGCGGTAAGATCCTTGAGAGTTTTCGCCCCGAAGAACGTTTTCCAATGATGAGCACTTTTAAAGTTCTGCTATGTGGCGCGGTATTATCCCGTATTGACGCCGGGCAAGAGCAACTCGGTCGCCGCATACACTATTCTCAGAATGACTTGGTTGAGTACTCACCAGTCACAGAAAAGCATCTTACGGATGGCATGACAGTAAGAGAATTATGCAGTGCTGCCATAACCATGAGTGATAACACTGCGGCCAACTTACTTCTGACAACGATCGGAGGACCGAAGGAGCTAACCGCTTTTTTGCACAACATGGGGGATCATGTAACTCGCCTTGATCGTTGGGAACCGGAGCTGAATGAAGCCATACCAAACGACGAGCGTGACACCACGATGCCTGTAGCAATGGCAACAACGTTGCGCAAACTATTAACTGGCGAACTACTTACTCTAGCTTCCCGGCAACAATTAATAGACTGGATGGAGGCGGATAAAGTTGCAGGACCACTTCTGCGCTCGGCCCTTCCGGCTGGCTGGTTTATTGCTGATAAATCTGGAGCCGGTGAGCGTGGGTCTCGCGGTATCATTGCAGCACTGGGGCCAGATGGTAAGCCCTCCCGTATCGTAGTTATCTACACGACGGGGAGTCAGGCAACTATGGATGAACGAAATAGACAGATCGCTGAGATAGGTGCCTCACTGATTAAGCATTGGTAACTGTCAGACCAAGTTTACTCATATATACTTTAGATTGATTTAAAACTTCATTTTTAATTTAAAAGGATCTAGGTGAAGATCCTTTTTGATAATCTCATGACCAAAATCCCTTAACGTGAGTTTTCGTTCCACTGAGCGTCAGACCCCGTAGAAAAGATCAAAGGATCTTCTTGAGATCCTTTTTTTCTGCGCGTAATCTGCTGCTTGCAAACAAAAAAACCACCGCTACCAGCGGTGGTTTGTTTGCCGGATCAAGAGCTACCAACTCTTTTTCCGAAGTAGTTAGGCCACCACTTCAAGAACTCTGTAGCACCGCCTACATACCTCGCTCTGCTAATCCTGTTACCAGTGGCTGCTGCCAGTGGCGATAAGTCGTGTCTTACCGGGTTGGACTCAAGACGATAGTTACCGGATAAGGCGCAGCGGTCGGGCTGAACGGGGGGTTCGTGCACACAGCCCAGCTTGGAGCGAACGACCTACACCGAACTGAGATACCTACAGCGTGAGCTATGAGAAAGCGCCACGCTTCCCGAAGGGAGAAAGGCGGACAGGTATCCGGTAAGCGGCAGGGTCGGAACAGGAGAGCGCACGAGGGAGCTTCCAGGGGGAAACGCCTGGTATCTTTATAGTCCTGTCGGGTTTCGCCACCTCTGACTTGAGCGTCGATTTTTGTGATGCTCGTCAGGGGGGCGGAGCCTATGGAAAAACGCCAGCAACGCGGCCTTTTTACGGTTCCTGGCCTTTTGCTGGCCTTTTGCTCACATGTTCTTTCCTGCGTTATCCCCTGATTCTGTGGATAACCGTATTACCGCCTTTGAGTGAGCTGATACCGCTCGCCGCAGCCGAACGACCGAGCGCAGCGAGTCAGTGAGCGAGGAAGCGGAAGAGCGCCCAATACGCAAACCGCCTCTCCCCGCGCGTTGGCCGATTCATTAATGCAGTCGAGGGTGCTCAAGCTGTGTAGCGCACGCGTTTCCTTACATATTTCTCTAACAGGCACGGAAGCCTAACAAATACACTTGGCTTATTTTTTTGCCCCCTCATGTCTTGTACAAATATTTGCGATAGCTTAGCTATCAGCCACATTAATCAAACAAGTATACCAACAAGCCCGAAAACAGAAACTCAACTGCAACGAAGCT
